# Supplementary material for: Mycotransformation of Commercial Grade Cypermethrin Dispersion by Aspergillus terreus PDB-B Strain Isolated from Lake Sediments of Kulamangalam, Madurai
Source: Molecules. 2024 Mar 23;29(7):1446. doi: 10.3390/molecules29071446 (PMC11012587; doi:10.3390/molecules29071446)
Supplement: Supplementary file 1 [file molecules-29-01446-s001.zip]

Archive with 1 entries (1 files):
- molecules-2856812-supplementary.pdf
